# Supplementary material for: An Enhanced Retroviral Vector for Efficient Genetic Manipulation and Selection in Mammalian Cells
Source: Biomolecules. 2024 Sep 6;14(9):1131. doi: 10.3390/biom14091131 (PMC11430422; doi:10.3390/biom14091131)
Supplement: Supplementary file 1 [file biomolecules-14-01131-s001.zip]

Archive with 2 entries (2 files):
- Supplemental_Figures_Legends_Triller_et_al.docx
- Supplemental_Figures_Triller_et_al.pptx
